# Supplementary material for: Prevalence and Genotyping of Water- and Food-Borne Parasitic Protozoans (Giardia duodenalis and Cryptosporidium spp.) in Hospitalized Patients from Northwestern Romania
Source: Microorganisms. 2024 Apr 10;12(4):762. doi: 10.3390/microorganisms12040762 (PMC11052221; doi:10.3390/microorganisms12040762)
Supplement: Supplementary file 1 [file microorganisms-12-00762-s001.zip]

Archive with 1 entries (1 files):
- microorganisms-2947616-supplementary.pdf
